# Supplementary material for: Ventricular Fibrillation during Optical Coherence Tomography
Source: J Cardiovasc Dev Dis. 2024 Jun 29;11(7):200. doi: 10.3390/jcdd11070200 (PMC11277169; doi:10.3390/jcdd11070200)
Supplement: Supplementary file 1 [file jcdd-11-00200-s001.zip]

Archive with 3 entries (3 files):
- Video S1.avi
- Video S2.mp4
- Video S3.avi
